# Supplementary material for: Fibrinogen αC-subregions critically contribute blood clot fibre growth, mechanical stability, and resistance to fibrinolysis
Source: eLife. 2021 Oct 11;10:e68761. doi: 10.7554/eLife.68761 (PMC8553339; doi:10.7554/eLife.68761)
Supplement: Figure 4—source code 1. [file elife-68761-fig4-code1.zip]

Archive with 1 entries (1 files):
- Figure 4 D and figure 4D Mat lab analysis moduliloop.m
